# Supplementary material for: Metals and Trace Elements in Calcified Valves in Patients with Acquired Severe Aortic Valve Stenosis: Is There a Connection with the Degeneration Process?
Source: J Pers Med. 2023 Feb 13;13(2):320. doi: 10.3390/jpm13020320 (PMC9967375; doi:10.3390/jpm13020320)
Supplement: Supplementary file 1 [file jpm-13-00320-s001.zip]

Archive with 3 entries (3 files):
- Table S1.docx
- Table S2.docx
- Table S3.DOCX
